# Supplementary material for: Genetic diversity, haplotype analysis, and prevalence of Hepatitis B virus MHR mutations among isolates from Kenyan blood donors
Source: PLoS One. 2023 Nov 14;18(11):e0291378. doi: 10.1371/journal.pone.0291378 (PMC10645356; doi:10.1371/journal.pone.0291378)
Supplement: S1 Table — (XLSX) [file pone.0291378.s001.xlsx]

## Sheet: HBV DNA PCR
No of Samples	Sample code	Accession no	Sex	Age (Yr)	County	Haplotype	Genotype
1	B116	ON833023	M	16	NAKURU	Shap 1A	A
2	B23	ON832979	F	17	MACHAKOS	Shap 1A	A
3	A153	ON832974	M	17	NAKURU	Shap 1A	A
4	B112	ON833021	M	17	NAKURU	Shap 1A	A
5	A123	ON832847	M	17	NAKURU	Shap 1A	A
6	B42	ON833000	M	17	MACHAKOS	Shap 1A	A
7	B72	ON832983	M	18	GARISSA	Shap 1A	A
8	A115	ON832835	M	18	NAKURU	Shap 1A	A
9	A173	ON832854	M	19	KISII	Shap 1A	A
10	A44	ON832843	M	19	MACHAKOS	Shap 1A	A
11	A56	ON832868	M	20	NAIROBI	Shap 1A	A
12	B56	ON833022	F	21	NAKURU	Shap 1A	A
13	T51	ON832834	M	21	NAKURU	Shap 1A	A
14	A190	ON832976	M	21	KISII	Shap 1A	A
15	B100	ON832978	M	21	ELDORET	Shap 1A	A
16	A92	ON832839	M	22	EMBU	Shap 1A	A
17	A130	ON832842	M	22	NAKURU	Shap 1A	A
18	A164	ON832975	F	26	NAIROBI	Shap 1A	A
19	A135	ON832845	F	27	EMBU	Shap 1A	A
20	A134	ON832846	M	27	EMBU	Shap 1A	A
21	A104	ON832837	M	28	NAIROBI	Shap 1A	A
22	A168	ON832861	F	31	NAIROBI	Shap 1A	A
23	A122	ON832840	M	32	ELDORET	Shap 1A	A
24	B54	ON832982	M	33	NAIROBI	Shap 1A	A
25	B33	ON832980	M	36	MOMBASA	Shap 1A	A
26	B45	ON832981	M	36	EMBU	Shap 1A	A
27	B13	ON833004	F	37	MOMBASA	Shap 1A	A
28	B62	ON832913	M	38	EMBU	Shap 1A	A
29	A158	ON832970	M	41	GARISSA	Shap 1A	A
30	T53	ON832836	M	48	NAKURU	Shap 1A	A
31	A191	ON832867	F	49	EMBU	Shap 1A	A
32	B82	ON832984	F	58	EMBU	Shap 1A	A
33	A126	ON832964	M	18	NAKURU	Hap 4A	A
34	PC14	ON832988	F	18	NAKURU	Hap 5A	A
35	PC28	ON833051	M	22	NAKURU	Hap 7A	A
36	A175	ON832874	F	16	KISII	Shap 8A	A
37	A8	ON832877	M	17	MACHAKOS	Shap 8A	A
38	B103	ON832880	M	17	KISUMU	Shap 8A	A
39	B34	ON833060	M	17	MACHAKOS	Shap 8A	A
40	B18	ON833070	M	17	NAKURU	Shap 8A	A
41	B41	ON833032	F	18	KISUMU	Shap 8A	A
42	A139	ON833042	M	18	KISUMU	Shap 8A	A
43	A80	ON832883	M	19	KISUMU	Shap 8A	A
44	B107	ON833036	M	19	KISUMU	Shap 8A	A
45	A59	ON832887	M	20	KISII	Shap 8A	A
46	B37	ON833035	M	20	KISUMU	Shap 8A	A
47	A111	ON832875	M	21	ELDORET	Shap 8A	A
48	B39	ON833034	M	21	KISUMU	Shap 8A	A
49	A61	ON832915	F	22	KISUMU	Shap 8A	A
50	A51	ON833038	M	22	MACHAKOS	Shap 8A	A
51	A166	ON833041	M	22	MACHAKOS	Shap 8A	A
52	B102	ON833069	M	22	ELDORET	Shap 8A	A
53	A76	ON832882	M	23	NAIROBI	Shap 8A	A
54	A52	ON833037	M	23	MACHAKOS	Shap 8A	A
55	A113	ON832872	M	24	KISUMU	Shap 8A	A
56	T20	ON832917	M	24	ELDORET	Shap 8A	A
57	T1	ON832914	M	26	ELDORET	Shap 8A	A
58	B108	ON832916	M	26	ELDORET	Shap 8A	A
59	A54	ON832879	M	27	KISUMU	Shap 8A	A
60	A105	ON833031	M	28	MACHAKOS	Shap 8A	A
61	A179	ON833040	M	28	NAIROBI	Shap 8A	A
62	76	ON833030	F	29	NAIROBI	Shap 8A	A
63	B55	ON833033	F	32	NAIROBI	Shap 8A	A
64	B88	ON832873	F	35	NAIROBI	Shap 8A	A
65	B10	ON833047	F	35	MOMBASA	Shap 8A	A
66	T18	ON832918	M	35	ELDORET	Shap 8A	A
67	A99	ON832919	M	39	ELDORET	Shap 8A	A
68	A88	ON832876	F	21	MOMBASA	Shap 8A	A
69	B114	ON832897	M	24	ELDORET	Hap 9A	A
70	A90	ON832904	M	24	ELDORET	Hap 10A	A
71	B113	ON832925	F	22	ELDORET	Hap 11A	A
72	A141	ON832864	M	17	MACHAKOS	Shap 12A	A
73	A78	ON832928	F	20	ELDORET	Shap 12A	A
74	A73	ON832969	M	20	GARISSA	Shap 12A	A
75	A77	ON832863	F	22	NAIROBI	Shap 12A	A
76	141	ON832967	F	24	MACHAKOS	Shap 12A	A
77	B110	ON832931	M	22	ELDORET	Hap 13A	A
78	A178	ON832932	M	18	KISII	SHap 14A	A
79	B90	ON833006	M	18	KISII	SHap 14A	A
80	A121	ON832935	M	18	KISUMU	SHap 14A	A
81	B43	ON833005	M	33	ELDORET	SHap 14A	A
82	A140	ON833008	M	36	ELDORET	SHap 14A	A
83	T11	ON832936	M	38	ELDORET	SHap 14A	A
84	B106	ON833007	M	50	ELDORET	SHap 14A	A
85	T44	ON832949	M	47	ELDORET	Shap 17A	A
86	B35	ON833074	M	28	LODWAR	Shap 17A	A
87	B40	ON832986	M	28	ELDORET	Hap 19A	A
88	A125	ON833010	M	53	ELDORET	Hap 20A	A
89	A109	ON833018	F	56	ELDORET	Hap 21A	A
90	B98	ON833029	M	17	KISUMU	Shap 22A	A
91	B73	ON833028	M	23	ELDORET	Shap 22A	A
92	A84	ON833049	M	20	ELDORET	Hap 23A	A
93	B49	ON833057	M	22	ELDORET	Hap 24A	A
94	A142	ON833065	M	23	ELDORET	Hap 25A	A
95	B104	ON833068	M	44	ELDORET	Hap 26A	A
96	T25	ON832865	M	16	GARISSA	Hap 27A	A
97	B14	ON832896	M	16	GARISSA	Shap 28A	A
98	A95	ON832894	F	17	MACHAKOS	Shap 28A	A
99	A143	ON832924	M	41	GARISSA	Hap 29A	A
100	B5	ON832993	M	18	GARISSA	Shap 32A	A
101	A34	ON832940	M	21	NAIROBI	Shap 32A	A
102	A165	ON832992	M	21	GARISSA	Shap 32A	A
103	A89	ON832934	F	24	NAIROBI	Shap 32A	A
104	B30	ON833011	F	38	NAIROBI	Shap 32A	A
105	A144	ON832929	M	24	MOMBASA	Shap 33A	A
106	A192	ON833002	M	26	KISII	Shap 33A	A
107	A187	ON833001	M	29	EMBU	Shap 33A	A
108	A94	ON832972	M	24	MOMBASA	Hap 34A	A
109	B50	ON832996	F	24	MOMBASA	Hap 35A	A
110	B21	ON833015	M	18	MACHAKOS	Shap 36A	A
111	B28	ON833016	M	18	MACHAKOS	Shap 36A	A
112	146	ON833014	F	27	MOMBASA	Shap 36A	A
113	B11	ON833020	M	34	MOMBASA	Hap 37A	A
114	A79	ON833064	M	28	MOMBASA	Hap 38A	A
115	B91	ON832849	M	42	EMBU	Hap 39A	A
116	A47	ON832852	M	19	EMBU	Hap 40A	A
117	A136	ON832853	M	17	EMBU	Hap 41A	A
118	B9	ON832991	M	19	EMBU	Hap 42A	A
119	A181	ON832994	M	31	EMBU	Hap 43A	A
120	A42	ON832859	F	22	MACHAKOS	Shap 44A	A
121	A67	ON832858	F	24	MACHAKOS	Shap 44A	A
122	A103	ON832869	F	18	MACHAKOS	Hap 45A	A
123	A58	ON832892	F	19	MACHAKOS	Hap 46A	A
124	A62	ON832909	M	25	MACHAKOS	Hap 47A	A
125	A70	ON832910	M	19	MACHAKOS	Hap 48A	A
126	A20	ON832920	F	17	MACHAKOS	Hap 49A	A
127	A39	ON832921	M	17	MACHAKOS	Hap 50A	A
128	A46	ON832990	F	19	MACHAKOS	Hap 52A	A
129	A57	ON833012	M	36	MACHAKOS	Hap 53A	A
130	B17	ON833017	M	49	MACHAKOS	Hap 54A	A
131	A18	ON833044	F	18	MACHAKOS	Hap 55A	A
132	A16	ON833043	M	19	MACHAKOS	Hap 55A	A
133	A37	ON833045	M	21	MACHAKOS	Hap 56A	A
134	A21	ON833061	M	18	MACHAKOS	Hap 57A	A
135	B36	ON833062	M	18	MACHAKOS	Hap 57A	A
136	A32	ON833067	M	32	MACHAKOS	Hap 58A	A
137	A170	ON832851	M	23	NAIROBI	Hap 60A	A
138	B92	ON832997	M	24	NAIROBI	Hap 60A	A
139	A186	ON832889	M	23	NAIROBI	Hap 61A	A
140	A183	ON833009	M	25	NAIROBI	Hap 65A	A
141	A176	ON832844	M	18	NYERI	Shap 66A	A
142	B48	ON833019	M	25	NAIROBI	Shap 66A	A
143	A172	ON833050	M	24	NAIROBI	Hap 67A	A
144	B6	ON833055	F	28	NAIROBI	Hap 68A	A
145	B22	ON833054	M	28	NAIROBI	Hap 68A	A
146	A180	ON833056	M	21	NAIROBI	Hap 68A	A
147	B89	ON832999	M	47	NYERI	Hap 70A	A
148	A184	ON832995	M	16	KISII	Hap 71A	A
149	A19	ON832857	F	29	KISII	Hap 71A	A
150	T46	ON833027	M	20	KISII	Hap 72A	A
151	A71	ON832881	M	78	KISUMU	Hap 73A	A
152	A63	ON832884	M	26	KISUMU	Hap 74A	A
153	A53	ON832885	M	21	KISUMU	Hap 75A	A
154	A171	ON833058	M	26	KISUMU	Hap 75A	A
155	A65	ON832886	F	27	KISUMU	Hap 75A	A
156	B24	ON833059	M	28	KISUMU	Hap 75A	A
157	B105	ON832890	M	18	KISUMU	Hap 76A	A
158	T52	ON832891	M	25	KISUMU	Hap 77A	A
159	A150	ON832893	F	19	KISUMU	Hap 78A	A
160	T12	ON832898	F	19	KISUMU	Hap 79A	A
161	A120	ON832899	M	19	KISUMU	Hap 79A	A
162	A110	ON832900	M	21	KISUMU	Hap 79A	A
163	T41	ON832901	F	17	KISUMU	Hap 80A	A
164	A107	ON832903	M	19	KISUMU	Hap 81A	A
165	A29	ON832908	M	18	KISUMU	Hap 82A	A
166	A66	ON832933	M	19	KISUMU	Hap 83A	A
167	B26	ON833026	M	30	KISUMU	Hap 85A	A
168	B97	ON833046	M	17	KISUMU	Hap 86A	A
169	A162	ON833048	M	16	KISUMU	Hap 87A	A
170	B27	ON833052	M	25	KISUMU	Hap 88A	A
171	B96	ON833066	F	38	KISUMU	Hap 89A	A
172	B19	ON833075	M	22	KISUMU	Hap 90C	C
173	A160	ON832850	F	25	NAIROBI	Hap 2D	D
174	A119	ON832954	M	21	NAKURU	Hap 3D	D
175	B12	ON833025	M	18	NAKURU	Hap 6D	D
176	B76	ON832953	F	17	GARISSA	Shap 15D	D
177	B109	ON832943	M	26	ELDORET	Shap 15D	D
178	A174	ON832961	M	28	KISII	Shap 15D	D
179	A102	ON832951	M	29	LODWAR	Shap 15D	D
180	T36	ON832948	M	42	ELDORET	Shap15D	D
181	A127	ON832946	M	27	ELDORET	Shap 16D	D
182	A138	ON832945	M	45	LODWAR	Shap 16D	D
183	A133	ON833071	M	23	ELDORET	Hap 18D	D
184	A118	ON832958	M	28	ELDORET	Hap 18D	D
185	A81	ON832947	M	18	GARISSA	Hap 30D	D
186	A96	ON832960	F	18	GARISSA	Hap 31D	D
187	A35	ON832957	M	19	MACHAKOS	Hap 51D	D
188	B65	ON832959	F	22	NAIROBI	Shap 62D	D
189	B15	ON833072	F	23	KISUMU	Shap 62D	D
190	B2	ON832962	F	35	NAIROBI	Hap 63D	D
191	A137	ON832965	F	36	NAIROBI	Hap 64D	D
192	A189	ON832956	M	17	NYERI	Hap 69D	D
193	T54	ON832963	F	19	KISUMU	Hap 84D	D
194	A50	ON832941	M	24	MACHAKOS	Hap 59E	E
